# Supplementary material for: UPLC-MS Analysis, Quantification of Compounds, and Comparison of Bioactivity of Methanol Extract and Its Fractions from Qiai (Artemisia argyi Lévl. et Van.)
Source: Molecules. 2023 Feb 21;28(5):2022. doi: 10.3390/molecules28052022 (PMC10004512; doi:10.3390/molecules28052022)
Supplement: Supplementary file 1 [file molecules-28-02022-s001.zip]

Archive with 1 entries (1 files):
- molecules-2216587-supplementary.pdf
